# Supplementary material for: Human amyloid-β enriched extracts: evaluation of in vitro and in vivo internalization and molecular characterization
Source: Alzheimers Res Ther. 2019 Jun 29;11:56. doi: 10.1186/s13195-019-0513-0 (PMC6599264; doi:10.1186/s13195-019-0513-0)
Supplement: Supplementary file 4 — Table S3. Proteins identified by reverse-phase liquid chromatography coupled to tandem mass spectrometry (RP-LC-MS/MS) in AD1, AD2, non-AD1, and non-AD2 extracts. PSM, peptide-spectrum matches. Coverage: % of the protein identified. #peptides, number of the identified peptides corresponding to the identified protein. (XLSX 60 kb) [file 13195_2019_513_MOESM4_ESM.xlsx]

## Sheet: 2ppp
Accession	Description	ΣCoverage	Σ# Proteins	Σ# Unique Peptides	Σ# Peptides	Σ# PSMs	Score A2	Coverage A2	# Peptides A2	# PSM AD2	Score B2	Coverage B2	# Peptides B2	# PSM non-AD1	Score C2	Coverage C2	# Peptides C2	# PSM Non-AD2	Score D2	Coverage D2	# Peptides D2	# PSM AD1	# AAs	MW [kDa]	calc. pI	average PMSs C	average PSMs AD	Fold change (AD/C)	log fold change	p value
Q71U36	Tubulin alpha-1A chain OS=Homo sapiens GN=TUBA1A PE=1 SV=1 - [TBA1A_HUMAN]	56.76	13	6	18	185	121.045	38.36	12	38	100.072	43.68	13	33	184.161	45.01	15	60	159.851	51.44	17	54	451	50.1036	5.05908	46.5	46	0.989247	-0.0155969	>0.05
P68366	Tubulin alpha-4A chain OS=Homo sapiens GN=TUBA4A PE=1 SV=1 - [TBA4A_HUMAN]	50.67	8	4	16	160	93.1899	29.46	9	30	93.8078	37.05	11	32	180.091	35.49	12	59	115.773	43.08	14	39	448	49.8924	5.05908	45.5	34.5	0.758242	-0.39927	>0.05
Q13885	Tubulin beta-2A chain OS=Homo sapiens GN=TUBB2A PE=1 SV=1 - [TBB2A_HUMAN]	64.94	13	6	20	194	86.5065	51.91	16	30	114.377	40	14	42	146.015	55.73	16	47	249.711	64.94	20	75	445	49.875	4.89404	44.5	52.5	1.17978	0.238512	>0.05
P14136	Glial fibrillary acidic protein OS=Homo sapiens GN=GFAP PE=1 SV=1 - [GFAP_HUMAN]	59.49	17	27	31	255	200.756	54.86	26	71	88.4896	45.83	21	36	133.382	50	24	48	275.867	55.09	29	100	432	49.8496	5.51611	42	85.5	2.03571	1.02554	0.0001006
P04350	Tubulin beta-4A chain OS=Homo sapiens GN=TUBB4A PE=1 SV=2 - [TBB4A_HUMAN]	65.99	17	7	20	187	96.8622	54.28	17	32	98.4328	39.86	14	36	139.647	63.29	19	47	239.327	59.91	19	72	444	49.5539	4.88135	41.5	52	1.25301	0.3254	>0.05
P07437	Tubulin beta chain OS=Homo sapiens GN=TUBB PE=1 SV=2 - [TBB5_HUMAN]	61.26	14	2	19	161	78.0134	46.85	15	28	76.2691	43.69	16	27	137.981	54.05	16	46	204.608	55.18	18	60	444	49.639	4.89404	36.5	44	1.20548	0.269607	>0.05
Q13509	Tubulin beta-3 chain OS=Homo sapiens GN=TUBB3 PE=1 SV=2 - [TBB3_HUMAN]	52.44	12	4	16	130	46.8073	34.67	12	17	98.4881	32.67	11	35	89.4189	39.78	12	32	145.162	43.33	14	46	450	50.4003	4.93213	33.5	31.5	0.940299	-0.0888093	>0.05
P09543	2',3'-cyclic-nucleotide 3'-phosphodiesterase OS=Homo sapiens GN=CNP PE=1 SV=2 - [CN37_HUMAN]	57.96	11	28	28	153	82.5859	37.05	16	27	69.3682	36.34	16	25	117.007	48.93	20	41	181.456	47.74	23	60	421	47.5487	9.0708	33	43.5	1.31818	0.398549	>0.05
E7ENL6	Collagen alpha-3(VI) chain OS=Homo sapiens GN=COL6A3 PE=1 SV=2 - [E7ENL6_HUMAN]	14.87	3	29	29	48	19.7193	3.19	6	7	38.4046	6.7	12	13	82.368	11.02	21	28				0	2569	277.946	8.17725	20.5	3.5	0.170732	-2.5502	0.0006738
P02675	Fibrinogen beta chain OS=Homo sapiens GN=FGB PE=1 SV=2 - [FIBB_HUMAN]	38.7	2	15	15	53	46.5868	26.07	10	15	44.9659	31.57	12	15	66.9153	31.77	12	23				0	491	55.8923	8.26514	19	7.5	0.394737	-1.34104	0.034264
P60709	Actin, cytoplasmic 1 OS=Homo sapiens GN=ACTB PE=1 SV=1 - [ACTB_HUMAN]	37.33	15	3	11	72	53.9009	26.67	7	18	21.1749	21.07	6	7	85.2436	31.47	9	29	49.6603	25.33	8	18	375	41.7097	5.47803	18	18	1	0	>0.05
P60201	Myelin proteolipid protein OS=Homo sapiens GN=PLP1 PE=1 SV=2 - [MYPR_HUMAN]	20.22	6	5	5	73	45.1501	20.22	5	19	33.091	20.22	5	13	56.275	20.22	5	22	54.5708	20.22	5	19	277	30.0571	8.35303	17.5	19	1.08571	0.118644	>0.05
P12532	Creatine kinase U-type, mitochondrial OS=Homo sapiens GN=CKMT1A PE=1 SV=1 - [KCRU_HUMAN]	38.13	48	14	14	69	79.3547	20.62	5	20	29.4887	18.71	9	12	77.2522	15.83	5	21	47.5059	33.09	10	16	417	47.0072	8.33838	16.5	18	1.09091	0.125531	>0.05
Q9P1Z9	Coiled-coil domain-containing protein 180 OS=Homo sapiens GN=CCDC180 PE=2 SV=2 - [CC180_HUMAN]	1.52	1	1	2	86	5.6257	1.15	1	2	82.2076	1.15	1	28	6.58885	1.52	2	3	151.165	1.15	1	53	1646	190.979	6.03662	15.5	27.5	1.77419	0.827163	>0.05
P62736	Actin, aortic smooth muscle OS=Homo sapiens GN=ACTA2 PE=1 SV=1 - [ACTA_HUMAN]	35.81	8	5	11	50	33.8172	9.81	3	12	8.35831	11.41	3	3	71.5654	22.28	7	25	26.126	18.3	6	10	377	41.9818	5.38916	14	11	0.785714	-0.347923	>0.05
J3QL64	Myelin basic protein OS=Homo sapiens GN=MBP PE=1 SV=1 - [J3QL64_HUMAN]	45.86	22	9	9	83	46.912	30.57	6	17	27.7036	26.75	4	11	33.4495	39.49	7	14	110.721	43.31	8	41	157	17.1087	11.019	12.5	29	2.32	1.21412	0.0135546
P62873	Guanine nucleotide-binding protein G(I)/G(S)/G(T) subunit beta-1 OS=Homo sapiens GN=GNB1 PE=1 SV=3 - [GBB1_HUMAN]	27.35	12	4	7	40	19.3167	23.53	6	7	37.4591	20.59	5	13	34.3522	23.53	6	11	27.136	15.29	4	9	340	37.353	5.99854	12	8	0.666667	-0.584963	>0.05
Q6S8J3	POTE ankyrin domain family member E OS=Homo sapiens GN=POTEE PE=2 SV=3 - [POTEE_HUMAN]	7.91	5	1	6	45	40.4462	4.65	4	14	9.90343	3.72	3	3	63.935	6.23	5	21	22.1096	5.12	4	7	1075	121.286	6.20166	12	10.5	0.875	-0.192645	>0.05
P98160	Basement membrane-specific heparan sulfate proteoglycan core protein OS=Homo sapiens GN=HSPG2 PE=1 SV=4 - [PGBM_HUMAN]	7.88	3	21	23	38	41.7392	3.64	10	13	47.1424	5.44	16	16	24.8611	2.46	7	8	2.38142	0.43	1	1	4391	468.532	6.50732	12	7	0.583333	-0.777608	>0.05
A5A3E0	POTE ankyrin domain family member F OS=Homo sapiens GN=POTEF PE=1 SV=2 - [POTEF_HUMAN]	5.95	3	1	5	44	40.4462	4.65	4	14	9.90343	3.72	3	3	61.9252	4.65	4	20	20.8853	4.74	4	7	1075	121.367	6.20166	11.5	10.5	0.913043	-0.131245	>0.05
Q8WZ74	Cortactin-binding protein 2 OS=Homo sapiens GN=CTTNBP2 PE=1 SV=1 - [CTTB2_HUMAN]	2.59	6	2	3	50	4.5625	0.78	1	3	34.2865	2.16	2	19	3.7133	1.2	2	2	49.7278	0.78	1	26	1663	180.938	7.92822	10.5	14.5	1.38095	0.465664	>0.05
Q5JU32	SH2 domain-containing protein 3C (Fragment) OS=Homo sapiens GN=SH2D3C PE=1 SV=1 - [Q5JU32_HUMAN]	15.82	2	2	2	70	5.50378	10.71	1	2	52.6321	15.82	2	19	5.56528	10.71	1	2	133.017	10.71	1	47	196	22.1023	8.96826	10.5	24.5	2.33333	1.22239	0.0196306
C9JEU5	Fibrinogen gamma chain OS=Homo sapiens GN=FGG PE=1 SV=1 - [C9JEU5_HUMAN]	31.69	5	11	11	29	30.1613	16.85	5	9	27.1431	21.57	9	10	31.0331	21.57	7	10				0	445	50.2904	6.0874	10	4.5	0.45	-1.152	>0.05
F6SDV2	Tubulointerstitial nephritis antigen-like OS=Homo sapiens GN=TINAGL1 PE=1 SV=1 - [F6SDV2_HUMAN]	29.28	2	8	8	42	65.575	22.1	6	18	12.9685	14.09	4	4	50.6337	20.17	6	15	15.6655	19.06	5	5	362	40.8404	6.96143	9.5	11.5	1.21053	0.275634	>0.05
G8JLB0	Bile acid receptor OS=Homo sapiens GN=NR1H4 PE=3 SV=1 - [G8JLB0_HUMAN]	8.15	1	1	2	32	3.18293	7.04	1	2	33.8078	8.15	2	19				0	16.2383	8.15	2	11	270	30.9882	8.70459	9.5	6.5	0.684211	-0.547488	>0.05
P55268	Laminin subunit beta-2 OS=Homo sapiens GN=LAMB2 PE=1 SV=2 - [LAMB2_HUMAN]	10.12	2	14	14	29	26.9866	6.51	9	10	27.7313	4.45	6	10	23.1265	5.12	7	8	2.72545	0.67	1	1	1798	195.854	6.52197	9	5.5	0.611111	-0.710493	>0.05
P07196	Neurofilament light polypeptide OS=Homo sapiens GN=NEFL PE=1 SV=3 - [NFL_HUMAN]	29.1	3	16	19	50	17.2855	10.5	7	7	23.8226	13.08	9	10	16.4839	7.92	6	7	65.226	25.78	17	26	543	61.4792	4.65283	8.5	16.5	1.94118	0.956931	>0.05
P12277	Creatine kinase B-type OS=Homo sapiens GN=CKB PE=1 SV=1 - [KCRB_HUMAN]	39.63	5	11	11	41	19.5324	15.75	4	6	26.8263	32.02	8	8	29.8697	20.73	5	9	51.8879	30.18	9	18	381	42.6173	5.59229	8.5	12	1.41176	0.4975	>0.05
A0A087X0S5	Collagen alpha-1(VI) chain OS=Homo sapiens GN=COL6A1 PE=1 SV=1 - [A0A087X0S5_HUMAN]	11.89	2	9	9	22	15.3452	4	3	4	23.0789	6.14	4	7	34.225	9.45	7	10	2.24648	1.36	1	1	1026	108.272	5.42725	8.5	2.5	0.294118	-1.76553	>0.05
E9PF17	Versican core protein OS=Homo sapiens GN=VCAN PE=1 SV=2 - [E9PF17_HUMAN]	6.02	4	8	8	32	45.5264	6.02	8	15	30.6709	4.45	6	12	14.8744	4.33	5	5				0	1594	176.719	4.81787	8.5	7.5	0.882353	-0.180572	>0.05
P14543	Nidogen-1 OS=Homo sapiens GN=NID1 PE=1 SV=3 - [NID1_HUMAN]	6.5	1	6	7	19	7.90953	3.13	3	3	31.343	4.25	5	12	9.70822	3.45	4	4				0	1247	136.291	5.2876	8	1.5	0.1875	-2.41504	>0.05
P10412	Histone H1.4 OS=Homo sapiens GN=HIST1H1E PE=1 SV=2 - [H14_HUMAN]	19.63	4	5	7	30	20.7679	15.53	5	8	33.8355	19.63	7	13	4.42474	5.94	2	2	16.8515	10.05	3	7	219	21.852	11.0337	7.5	7.5	1	0	>0.05
Q9UQM7	Calcium/calmodulin-dependent protein kinase type II subunit alpha OS=Homo sapiens GN=CAMK2A PE=1 SV=2 - [KCC2A_HUMAN]	16.11	17	3	6	23	18.2125	9	3	6	17.4337	13.39	5	6	26.342	11.3	4	9	5.60458	2.51	1	2	478	54.0535	7.07861	7.5	4	0.533333	-0.906891	>0.05
A0A1C7CYX9	Dihydropyrimidinase-related protein 2 OS=Homo sapiens GN=DPYSL2 PE=1 SV=1 - [A0A1C7CYX9_HUMAN]	27.92	7	11	13	27	17.9582	11.37	6	6	8.26729	5.76	4	4	26.8298	19.94	10	10	16.2557	11.82	6	7	677	73.4571	6.354	7	6.5	0.928571	-0.106915	>0.05
E9PIM6	Thy-1 membrane glycoprotein (Fragment) OS=Homo sapiens GN=THY1 PE=1 SV=8 - [E9PIM6_HUMAN]	25.66	4	3	3	21	9.45481	25.66	3	3	31.9749	25.66	3	11	7.51961	16.45	2	3	12.51	25.66	3	4	152	16.9169	8.96826	7	3.5	0.5	-1	>0.05
Q13554	Calcium/calmodulin-dependent protein kinase type II subunit beta OS=Homo sapiens GN=CAMK2B PE=1 SV=3 - [KCC2B_HUMAN]	8.26	20	1	4	19	14.7534	4.65	2	5	20.9038	8.26	4	7	21.8185	4.65	2	7				0	666	72.632	7.26904	7	2.5	0.357143	-1.48543	>0.05
E7EMV2	Neurofilament medium polypeptide OS=Homo sapiens GN=NEFM PE=1 SV=1 - [E7EMV2_HUMAN]	28.8	3	14	18	40	24.985	8.74	5	8	14.8902	6.3	5	6	19.9894	5.59	4	7	47.8154	24.5	16	19	698	78.8341	4.77979	6.5	13.5	2.07692	1.05445	>0.05
Q16352	Alpha-internexin OS=Homo sapiens GN=INA PE=1 SV=2 - [AINX_HUMAN]	24.65	1	8	12	27	6.99488	5.61	3	3	19.2989	11.82	6	7	11.2932	7.21	4	5	31.3728	20.44	10	12	499	55.3574	5.40186	6	7.5	1.25	0.321928	>0.05
B0YJC4	Vimentin OS=Homo sapiens GN=VIM PE=1 SV=1 - [B0YJC4_HUMAN]	29.23	12	9	12	32	19.1604	14.85	7	8	8.52003	3.71	2	4	20.2012	13.46	5	8	30.7007	22.74	9	12	431	49.6231	5.24951	6	10	1.66667	0.736966	>0.05
H7BXJ4	F-BAR domain only protein 2 OS=Homo sapiens GN=FCHO2 PE=1 SV=1 - [H7BXJ4_HUMAN]	7.67	3	2	2	32	2.56096	5.03	1	1	28.7835	5.03	1	11	2.54394	5.03	1	1	48.6018	7.67	2	19	378	43.3933	8.73389	6	10	1.66667	0.736966	>0.05
P35222	Catenin beta-1 OS=Homo sapiens GN=CTNNB1 PE=1 SV=1 - [CTNB1_HUMAN]	3.71	6	1	2	24	3.0646	2.43	1	2	21.7328	3.71	2	12				0	18.4755	2.43	1	10	781	85.4422	5.85889	6	6	1	0	>0.05
P04264	Keratin, type II cytoskeletal 1 OS=Homo sapiens GN=KRT1 PE=1 SV=6 - [K2C1_HUMAN]	29.5	4	13	17	39	16.3777	6.68	4	6	25.3259	8.7	5	9	5.60447	3.11	2	2	65.1244	27.8	16	22	644	65.999	8.11865	5.5	14	2.54545	1.34792	>0.05
P62879	Guanine nucleotide-binding protein G(I)/G(S)/G(T) subunit beta-2 OS=Homo sapiens GN=GNB2 PE=1 SV=3 - [GBB2_HUMAN]	18.24	12	2	5	17	12.1838	14.71	4	4	18.1544	9.71	3	7	10.1372	14.71	4	4	6.35256	6.18	2	2	340	37.3071	5.99854	5.5	3	0.545455	-0.874469	>0.05
P11047	Laminin subunit gamma-1 OS=Homo sapiens GN=LAMC1 PE=1 SV=3 - [LAMC1_HUMAN]	9.88	1	11	11	18	19.7139	4.72	5	7	14.4051	4.6	5	5	17.9681	5.66	6	6				0	1609	177.489	5.12256	5.5	3.5	0.636364	-0.652077	>0.05
P02671	Fibrinogen alpha chain OS=Homo sapiens GN=FGA PE=1 SV=2 - [FIBA_HUMAN]	7.39	2	5	5	15	10.3381	4.16	3	4	8.95463	2.42	2	3	20.0349	7.39	5	8				0	866	94.9144	6.01123	5.5	2	0.363636	-1.45943	>0.05
P63104	14-3-3 protein zeta/delta OS=Homo sapiens GN=YWHAZ PE=1 SV=1 - [1433Z_HUMAN]	44.08	15	6	9	19	7.38041	10.2	2	2	9.27909	18.78	4	4	19.0433	18.37	3	6	18.615	26.12	6	7	245	27.7277	4.79248	5	4.5	0.9	-0.152003	>0.05
P61981	14-3-3 protein gamma OS=Homo sapiens GN=YWHAG PE=1 SV=2 - [1433G_HUMAN]	38.46	14	5	9	17	2.1665	2.83	1	1	7.56601	17.81	4	4	14.3588	23.89	5	6	15.7633	20.65	5	6	247	28.2849	4.89404	5	3.5	0.7	-0.514573	>0.05
C9JTE0	Myelin-oligodendrocyte glycoprotein OS=Homo sapiens GN=MOG PE=1 SV=1 - [C9JTE0_HUMAN]	31.1	14	7	7	22	11.4218	16.75	4	4	12.6604	14.35	3	5	10.6655	16.27	3	4	22.911	30.62	6	9	209	23.8534	8.48486	4.5	6.5	1.44444	0.530515	>0.05
P09471	Guanine nucleotide-binding protein G(o) subunit alpha OS=Homo sapiens GN=GNAO1 PE=1 SV=4 - [GNAO_HUMAN]	23.45	21	7	7	13	5.60012	6.5	2	2	15.5517	16.38	5	5	10.183	13.84	4	4	5.24374	6.78	2	2	354	40.0249	5.52881	4.5	2	0.444444	-1.16993	>0.05
A0A0D9SFB1	Dynamin-1 OS=Homo sapiens GN=DNM1 PE=1 SV=1 - [A0A0D9SFB1_HUMAN]	6.95	11	5	5	11				0	16.2149	5.63	4	6	7.50011	4.43	3	3	4.27626	2.99	2	2	835	93.9582	6.63916	4.5	1	0.222222	-2.16993	>0.05
Q92752	Tenascin-R OS=Homo sapiens GN=TNR PE=1 SV=3 - [TENR_HUMAN]	7.22	1	7	7	14	15.7883	4.86	5	5	24.4828	3.76	4	9				0				0	1358	149.467	4.81787	4.5	2.5	0.555556	-0.847997	>0.05
P08572	Collagen alpha-2(IV) chain OS=Homo sapiens GN=COL4A2 PE=1 SV=4 - [CO4A2_HUMAN]	5.55	1	8	8	15	12.0635	3.21	5	5	9.14495	2.04	3	3	12.4059	3.39	5	5	5.64732	1.69	2	2	1712	167.449	8.66064	4	3.5	0.875	-0.192645	>0.05
A0A1B0GUS7	Protein unc-13 homolog B OS=Homo sapiens GN=UNC13B PE=1 SV=1 - [A0A1B0GUS7_HUMAN]	0.94	1	2	2	15	2.16304	0.44	1	1	19.3801	0.44	1	8				0	16.3508	0.94	2	6	4340	483.827	5.16064	4	3.5	0.875	-0.192645	>0.05
A0A0D9SF54	Spectrin alpha chain, non-erythrocytic 1 OS=Homo sapiens GN=SPTAN1 PE=1 SV=1 - [A0A0D9SF54_HUMAN]	4.76	18	9	11	11	6.64702	1.18	2	2	9.64769	1.79	5	5	6.3416	1.26	3	3	2.0738	0.53	1	1	2457	282.662	5.33838	4	1.5	0.375	-1.41504	>0.05
P12110	Collagen alpha-2(VI) chain OS=Homo sapiens GN=COL6A2 PE=1 SV=4 - [CO6A2_HUMAN]	6.97	2	6	6	11	6.84318	3.43	3	3	12.6442	4.61	4	4	10.6723	4.12	4	4				0	1019	108.512	6.21436	4	1.5	0.375	-1.41504	>0.05
P62805	Histone H4 OS=Homo sapiens GN=HIST1H4A PE=1 SV=2 - [H4_HUMAN]	57.28	1	6	6	28	18.1546	50.49	5	7	12.9616	29.13	3	5	5.11214	19.42	2	2	38.9164	57.28	6	14	103	11.3604	11.356	3.5	10.5	3	1.58496	>0.05
E9PR44	Alpha-crystallin B chain (Fragment) OS=Homo sapiens GN=CRYAB PE=1 SV=1 - [E9PR44_HUMAN]	39.66	9	5	5	15	3.21773	6.32	1	1	12.7197	24.71	4	5	6.07273	10.92	2	2	20.0063	39.66	5	7	174	20.0183	7.03467	3.5	4	1.14286	0.192645	>0.05
E7ENN3	Nesprin-1 OS=Homo sapiens GN=SYNE1 PE=1 SV=2 - [E7ENN3_HUMAN]	1.02	12	5	6	13	2.11506	0.21	1	1	13.858	0.35	3	7				0	10.9888	0.89	4	5	8392	964.241	5.5415	3.5	3	0.857143	-0.222392	>0.05
P27348	14-3-3 protein theta OS=Homo sapiens GN=YWHAQ PE=1 SV=1 - [1433T_HUMAN]	27.35	11	2	7	13	4.89238	8.57	2	2	5.39655	9.39	3	3	8.6741	12.24	3	4	9.7825	12.24	3	4	245	27.7468	4.77979	3.5	3	0.857143	-0.222392	>0.05
P02462	Collagen alpha-1(IV) chain OS=Homo sapiens GN=COL4A1 PE=1 SV=3 - [CO4A1_HUMAN]	3.3	2	4	4	16	10.1643	2.34	3	3	15.8739	3.3	4	5	7.29776	1.74	2	2	15.0297	2.34	3	6	1669	160.514	8.27979	3.5	4.5	1.28571	0.36257	>0.05
P07900	Heat shock protein HSP 90-alpha OS=Homo sapiens GN=HSP90AA1 PE=1 SV=5 - [HS90A_HUMAN]	8.33	6	2	5	10	4.72855	3.55	2	2	9.01974	4.92	3	3	12.0001	6.97	4	4	2.96342	1.64	1	1	732	84.6067	5.021	3.5	1.5	0.428571	-1.22239	>0.05
A6NCW0	Ubiquitin carboxyl-terminal hydrolase 17-like protein 3 OS=Homo sapiens GN=USP17L3 PE=3 SV=1 - [U17L3_HUMAN]	4.72	26	1	2	14	4.16001	4.72	2	2	12.6404	3.4	1	6	2.0018	1.32	1	1	10.9536	3.4	1	5	530	59.4975	7.73779	3.5	3.5	1	0	>0.05
I3L0N3	Vesicle-fusing ATPase OS=Homo sapiens GN=NSF PE=1 SV=1 - [I3L0N3_HUMAN]	11.23	4	7	7	8				0	18.264	9.34	6	7				0	2.06944	1.89	1	1	739	82.0398	6.81494	3.5	0.5	0.142857	-2.80735	>0.05
M0R116	Sodium/potassium-transporting ATPase subunit alpha OS=Homo sapiens GN=ATP1A3 PE=1 SV=1 - [M0R116_HUMAN]	6.31	5	2	5	9	7.49409	3.46	2	2	6.86857	1.83	1	2	13.3354	6.31	5	5				0	983	108.209	5.2749	3.5	1	0.285714	-1.80735	>0.05
H0Y7C1	Sodium/potassium-transporting ATPase subunit alpha (Fragment) OS=Homo sapiens GN=ATP1A2 PE=1 SV=1 - [H0Y7C1_HUMAN]	7.7	7	2	5	8	3.82576	2.52	1	1	6.86857	2.52	1	2	13.7132	7.7	5	5				0	714	78.8565	5.88428	3.5	0.5	0.142857	-2.80735	>0.05
P02751	Fibronectin OS=Homo sapiens GN=FN1 PE=1 SV=4 - [FINC_HUMAN]	3.39	2	5	5	7				0	5.82282	1.63	2	2	14.672	2.51	4	5				0	2386	262.46	5.70654	3.5	0	0	#NUM!	0.0455002
K7EK07	Histone H3 (Fragment) OS=Homo sapiens GN=H3F3B PE=1 SV=1 - [K7EK07_HUMAN]	51.52	11	6	6	21	11.9041	41.67	4	5	5.81733	17.42	3	3	9.55484	36.36	3	3	17.9525	27.27	5	10	132	14.9053	11.2974	3	7.5	2.5	1.32193	>0.05
P62258	14-3-3 protein epsilon OS=Homo sapiens GN=YWHAE PE=1 SV=1 - [1433E_HUMAN]	26.67	8	3	6	12	2.1665	2.75	1	1	3.87436	5.88	2	2	11.3354	15.29	3	4	13.1218	16.47	4	5	255	29.1554	4.7417	3	3	1	0	>0.05
A6NHL2	Tubulin alpha chain-like 3 OS=Homo sapiens GN=TUBAL3 PE=1 SV=2 - [TBAL3_HUMAN]	13.23	1	2	5	16	6.34296	5.38	2	2	3.6713	1.57	1	2	9.06117	7.4	3	4	17.7272	9.42	4	8	446	49.8767	6.04932	3	5	1.66667	0.736966	>0.05
P21796	Voltage-dependent anion-selective channel protein 1 OS=Homo sapiens GN=VDAC1 PE=1 SV=2 - [VDAC1_HUMAN]	21.55	2	3	4	7				0	9.13449	10.95	2	4	5.04424	6.71	1	2	2.3881	3.89	1	1	283	30.7536	8.54346	3	0.5	0.166667	-2.58496	>0.05
B1ALD9	Periostin OS=Homo sapiens GN=POSTN PE=1 SV=1 - [B1ALD9_HUMAN]	10.4	2	5	5	6				0				0	17.8592	10.4	5	6				0	808	90.0866	7.94287	3	0	0	#NUM!	>0.05
E9PKE3	Heat shock cognate 71 kDa protein OS=Homo sapiens GN=HSPA8 PE=1 SV=1 - [E9PKE3_HUMAN]	8.13	17	3	4	9	9.82778	6.22	3	3	6.82962	3.99	2	3	9.55566	4.15	2	3				0	627	68.7632	5.51611	3	1.5	0.5	-1	>0.05
J3KQA0	Synaptotagmin I, isoform CRA_b OS=Homo sapiens GN=SYT1 PE=1 SV=1 - [J3KQA0_HUMAN]	26.49	4	10	10	19	28.5113	22.67	9	10	10.3323	11.93	4	4	2.68115	3.1	1	1	10.7037	11.93	4	4	419	47.2306	7.94287	2.5	7	2.8	1.48543	>0.05
P12036	Neurofilament heavy polypeptide OS=Homo sapiens GN=NEFH PE=1 SV=4 - [NFH_HUMAN]	4.39	1	3	4	11	2.27379	0.88	1	1	6.93883	1.85	2	3	4.49386	0.88	1	2	14.6552	4.39	4	5	1026	112.411	6.17627	2.5	3	1.2	0.263034	>0.05
P07305	Histone H1.0 OS=Homo sapiens GN=H1F0 PE=1 SV=3 - [H10_HUMAN]	21.13	1	3	4	9				0	13.4873	16.49	3	5				0	11.8274	21.13	4	4	194	20.8502	10.8433	2.5	2	0.8	-0.321928	>0.05
F5H265	Polyubiquitin-C (Fragment) OS=Homo sapiens GN=UBC PE=1 SV=1 - [F5H265_HUMAN]	53.69	22	4	4	13	8.2976	45.64	3	3	9.11816	45.64	3	4	2.5124	12.08	1	1	12.4591	41.61	3	5	149	16.8311	6.58057	2.5	4	1.6	0.678072	>0.05
A0A087X106	Keratin, type II cuticular Hb1 OS=Homo sapiens GN=KRT81 PE=1 SV=1 - [A0A087X106_HUMAN]	4.75	8	1	3	13	3.91916	1.45	1	2	6.1615	3.1	2	3	4.11313	1.45	1	2	12.539	4.75	3	6	484	53.082	5.46533	2.5	4	1.6	0.678072	>0.05
P02538	Keratin, type II cytoskeletal 6A OS=Homo sapiens GN=KRT6A PE=1 SV=3 - [K2C6A_HUMAN]	3.9	15	1	3	12	3.91916	1.24	1	2	6.08776	2.13	2	3	4.11313	1.24	1	2	12.1491	3.9	3	5	564	60.0083	8.00146	2.5	3.5	1.4	0.485427	>0.05
A0A1B0GWF2	Syntaxin-binding protein 1 OS=Homo sapiens GN=STXBP1 PE=1 SV=1 - [A0A1B0GWF2_HUMAN]	11.67	12	5	5	7				0	9.04189	2.26	1	3	4.96347	3.66	2	2	4.87072	5.75	2	2	574	65.1746	6.81494	2.5	1	0.4	-1.32193	>0.05
E7ENV7	Copine-8 OS=Homo sapiens GN=CPNE8 PE=1 SV=2 - [E7ENV7_HUMAN]	8.88	2	1	2	8				0	8.56813	3.62	1	4	2.36905	3.62	1	1	6.78274	8.88	2	3	552	62.1942	5.93506	2.5	1.5	0.6	-0.736966	>0.05
E9PL46	F-box only protein 3 OS=Homo sapiens GN=FBXO3 PE=1 SV=1 - [E9PL46_HUMAN]	24.03	4	2	2	7				0	12.9946	13.18	1	5				0	5.1319	24.03	2	2	129	15.1648	8.32373	2.5	1	0.4	-1.32193	>0.05
A0A087WTA8	Collagen alpha-2(I) chain OS=Homo sapiens GN=COL1A2 PE=1 SV=1 - [A0A087WTA8_HUMAN]	4.55	2	5	5	7	2.89845	1.32	1	1	6.5342	2.64	3	3	6.28627	2.13	2	2	2.37014	1.1	1	1	1364	129.072	9.01221	2.5	1	0.4	-1.32193	>0.05
O15230	Laminin subunit alpha-5 OS=Homo sapiens GN=LAMA5 PE=1 SV=8 - [LAMA5_HUMAN]	1.43	1	4	4	5				0	8.66234	0.68	2	3	4.90861	0.76	2	2				0	3695	399.479	7.02002	2.5	0	0	#NUM!	>0.05
E7EUT5	Glyceraldehyde-3-phosphate dehydrogenase OS=Homo sapiens GN=GAPDH PE=1 SV=1 - [E7EUT5_HUMAN]	10.77	2	2	2	13	28.9331	10.77	2	8				0	17.3126	10.77	2	5				0	260	27.8531	6.94678	2.5	4	1.6	0.678072	>0.05
H0YA55	Serum albumin (Fragment) OS=Homo sapiens GN=ALB PE=1 SV=1 - [H0YA55_HUMAN]	6.39	8	3	3	6	2.26115	1.54	1	1	13.6982	6.39	3	5				0				0	454	51.5358	6.94678	2.5	0.5	0.2	-2.32193	>0.05
P13645	Keratin, type I cytoskeletal 10 OS=Homo sapiens GN=KRT10 PE=1 SV=6 - [K1C10_HUMAN]	17.81	12	9	10	18				0	10.558	7.71	4	4				0	36.0978	17.81	10	14	584	58.7917	5.21143	2	7	3.5	1.80735	>0.05
P13647	Keratin, type II cytoskeletal 5 OS=Homo sapiens GN=KRT5 PE=1 SV=3 - [K2C5_HUMAN]	4.58	11	1	3	11	3.91916	1.19	1	2	3.73324	1.19	1	2	4.11313	1.19	1	2	11.2255	4.58	3	5	590	62.34	7.73779	2	3.5	1.75	0.807355	>0.05
P08238	Heat shock protein HSP 90-beta OS=Homo sapiens GN=HSP90AB1 PE=1 SV=4 - [HS90B_HUMAN]	4.97	6	1	3	9	6.99284	4.97	3	3	6.93851	3.59	2	2	6.03225	3.59	2	2	5.17347	3.04	2	2	724	83.2121	5.03369	2	2.5	1.25	0.321928	>0.05
Q05639	Elongation factor 1-alpha 2 OS=Homo sapiens GN=EEF1A2 PE=1 SV=1 - [EF1A2_HUMAN]	11.02	7	5	5	8	5.01649	4.1	2	2	6.34543	6.48	3	3	2.78977	2.38	1	1	5.28474	4.54	2	2	463	50.4383	9.02686	2	2	1	0	>0.05
B4DFI2	Claudin OS=Homo sapiens GN=CLDN11 PE=1 SV=1 - [B4DFI2_HUMAN]	10.3	2	3	3	6				0				0	8.18596	10.3	3	4	4.72011	4.85	1	2	165	18.0345	7.89893	2	1	0.5	-1	>0.05
P22492	Histone H1t OS=Homo sapiens GN=HIST1H1T PE=2 SV=4 - [H1T_HUMAN]	14.98	2	1	3	8	8.34054	5.31	1	3	11.2246	5.8	2	4				0	2.03107	9.18	1	1	207	22.0057	11.7075	2	2	1	0	>0.05
P12235	ADP/ATP translocase 1 OS=Homo sapiens GN=SLC25A4 PE=1 SV=4 - [ADT1_HUMAN]	22.82	5	5	5	6	4.53656	6.71	2	2	2.23241	4.36	1	1	7.01476	15.77	3	3				0	298	33.0432	9.75928	2	1	0.5	-1	>0.05
P02452	Collagen alpha-1(I) chain OS=Homo sapiens GN=COL1A1 PE=1 SV=5 - [CO1A1_HUMAN]	2.94	1	4	4	6	5.00232	1.71	2	2	4.07557	1.23	2	2	3.87109	1.23	2	2				0	1464	138.857	5.79541	2	1	0.5	-1	>0.05
Q00610	Clathrin heavy chain 1 OS=Homo sapiens GN=CLTC PE=1 SV=5 - [CLH1_HUMAN]	3.1	6	4	4	5	2.40762	1.01	1	1	5.43997	1.37	2	2	6.33605	1.73	2	2				0	1675	191.493	5.69385	2	0.5	0.25	-2	>0.05
A0A087WZP6	Nidogen-2 OS=Homo sapiens GN=NID2 PE=1 SV=1 - [A0A087WZP6_HUMAN]	3.92	3	2	3	5	4.59346	1.75	1	1	5.88104	1.03	1	2	5.61602	2.89	2	2				0	969	106.975	5.69385	2	0.5	0.25	-2	>0.05
P06576	ATP synthase subunit beta, mitochondrial OS=Homo sapiens GN=ATP5B PE=1 SV=3 - [ATPB_HUMAN]	7.37	4	3	3	4				0	5.59759	2.65	1	2	5.16154	4.73	2	2				0	529	56.5246	5.40186	2	0	0	#NUM!	>0.05
Q9GZV7	Hyaluronan and proteoglycan link protein 2 OS=Homo sapiens GN=HAPLN2 PE=2 SV=1 - [HPLN2_HUMAN]	10.59	2	2	2	5	2.44554	5.29	1	1	6.33777	10.59	2	2	5.91681	5.29	1	2				0	340	37.751	8.85107	2	0.5	0.25	-2	>0.05
P35908	Keratin, type II cytoskeletal 2 epidermal OS=Homo sapiens GN=KRT2 PE=1 SV=2 - [K22E_HUMAN]	8.61	2	3	5	10	4.67525	2.66	2	2	6.09488	3.13	2	2	2.39182	1.25	1	1	16.917	7.2	4	5	639	65.3932	8.00146	1.5	3.5	2.33333	1.22239	>0.05
A0A0A0MS51	Gelsolin OS=Homo sapiens GN=GSN PE=1 SV=1 - [A0A0A0MS51_HUMAN]	11.36	7	6	6	7	2.90533	2.27	1	1	2.67748	1.47	1	1	5.89395	3.34	2	2	8.74761	6.55	3	3	748	82.4743	5.63037	1.5	2	1.33333	0.415037	>0.05
Q96KK5	Histone H2A type 1-H OS=Homo sapiens GN=HIST1H2AH PE=1 SV=3 - [H2A1H_HUMAN]	27.34	20	3	3	12	5.03978	12.5	2	2	4.7892	12.5	2	2	2.15442	7.03	1	1	18.7243	27.34	3	7	128	13.8978	10.8872	1.5	4.5	3	1.58496	>0.05
P08133	Annexin A6 OS=Homo sapiens GN=ANXA6 PE=1 SV=3 - [ANXA6_HUMAN]	14.56	8	8	9	15	28.2475	11.29	7	10	2.67513	1.63	1	1	5.14362	2.97	2	2	5.65362	4.01	2	2	673	75.8256	5.60498	1.5	6	4	2	>0.05
A0A087WYM3	NAD-dependent protein deacetylase sirtuin-2 OS=Homo sapiens GN=SIRT2 PE=1 SV=1 - [A0A087WYM3_HUMAN]	7.97	12	3	3	6	4.88441	4.63	2	2				0	7.45207	7.97	3	3	1.61503	1.54	1	1	389	43.2733	5.12256	1.5	1.5	1	0	>0.05
Q15149	Plectin OS=Homo sapiens GN=PLEC PE=1 SV=3 - [PLEC_HUMAN]	1.22	2	4	5	6	4.50264	0.53	2	2	2.17353	0.15	1	1	4.14725	0.68	2	2	1.76422	0.19	1	1	4684	531.466	5.96045	1.5	1.5	1	0	>0.05
P25705	ATP synthase subunit alpha, mitochondrial OS=Homo sapiens GN=ATP5A1 PE=1 SV=1 - [ATPA_HUMAN]	10.85	6	4	4	5	3.39746	3.8	1	1	2.09733	1.99	1	1	4.7782	5.06	2	2	2.01192	1.99	1	1	553	59.7136	9.12939	1.5	1	0.666667	-0.584963	>0.05
R4GNH2	F-box only protein 2 (Fragment) OS=Homo sapiens GN=FBXO2 PE=1 SV=1 - [R4GNH2_HUMAN]	22.5	2	1	2	4				0				0	7.50996	22.5	2	3	2.89739	12.5	1	1	120	12.8064	4.01807	1.5	0.5	0.333333	-1.58496	>0.05
Q5TI78	Histidine protein methyltransferase 1 homolog (Fragment) OS=Homo sapiens GN=METTL18 PE=1 SV=1 - [Q5TI78_HUMAN]	16.3	2	2	2	5				0	6.10262	16.3	2	3				0	4.57287	11.96	1	2	184	20.6784	5.78271	1.5	1	0.666667	-0.584963	>0.05
Q01082	Spectrin beta chain, non-erythrocytic 1 OS=Homo sapiens GN=SPTBN1 PE=1 SV=2 - [SPTB2_HUMAN]	2.2	3	4	4	5	5.13312	1.02	2	2	2.60325	0.47	1	1	4.99175	1.18	2	2				0	2364	274.439	5.56689	1.5	1	0.666667	-0.584963	>0.05
Q6ZR08	Dynein heavy chain 12, axonemal OS=Homo sapiens GN=DNAH12 PE=2 SV=2 - [DYH12_HUMAN]	0.55	4	2	2	3				0	1.59744	0.23	1	1	3.83925	0.55	2	2				0	3092	356.713	6.18896	1.5	0	0	#NUM!	>0.05
C9JKA9	Kinesin-like protein KIF15 OS=Homo sapiens GN=KIF15 PE=1 SV=1 - [C9JKA9_HUMAN]	3.13	2	1	3	6	1.67529	0.59	1	1	1.7052	0.59	1	1	1.63195	0.59	1	1	5.28925	3.13	3	3	1023	120.265	5.5415	1	2	2	1	>0.05
A0A0A0MRA3	Titin OS=Homo sapiens GN=TTN PE=1 SV=1 - [A0A0A0MRA3_HUMAN]	0.25	3	2	5	5	2.04916	0.03	1	1	1.59705	0.03	1	1	1.50636	0.04	1	1	5.15496	0.15	2	2	27118	3012.11	6.7124	1	1.5	1.5	0.584963	>0.05
Q9Y462	Zinc finger protein 711 OS=Homo sapiens GN=ZNF711 PE=1 SV=2 - [ZN711_HUMAN]	5.26	1	1	2	4				0	5.19633	2.76	1	2				0	4.97523	5.26	2	2	761	86.1902	6.87354	1	1	1	0	>0.05
Q14195	Dihydropyrimidinase-related protein 3 OS=Homo sapiens GN=DPYSL3 PE=1 SV=1 - [DPYL3_HUMAN]	8.07	3	1	3	4	2.10322	1.75	1	1				0	4.12718	4.56	2	2	2.39901	3.51	1	1	570	61.9241	6.49365	1	1	1	0	>0.05
Q9UNS1	Protein timeless homolog OS=Homo sapiens GN=TIMELESS PE=1 SV=2 - [TIM_HUMAN]	1.9	1	2	2	3				0				0	4.20337	1.9	2	2	2.07897	1.24	1	1	1208	138.572	5.40186	1	0.5	0.5	-1	>0.05
Q9UM47	Neurogenic locus notch homolog protein 3 OS=Homo sapiens GN=NOTCH3 PE=1 SV=2 - [NOTC3_HUMAN]	1.25	2	2	2	6				0				0	3.5385	1.25	2	2	6.47666	0.26	1	4	2321	243.468	5.38916	1	2	2	1	>0.05
H7BYX6	Neural cell adhesion molecule 1 OS=Homo sapiens GN=NCAM1 PE=1 SV=2 - [H7BYX6_HUMAN]	3.31	12	2	2	5	5.14767	3.31	2	2	3.59753	1.52	1	1	3.23933	1.52	1	1	2.16483	1.79	1	1	725	80.2331	4.88135	1	1.5	1.5	0.584963	>0.05
H0Y4W2	Transformation/transcription domain-associated protein (Fragment) OS=Homo sapiens GN=TRRAP PE=1 SV=1 - [H0Y4W2_HUMAN]	0.61	3	1	2	7	4.36082	0.61	2	3				0	2.43582	0.36	1	2	2.53632	0.36	1	2	3588	405.649	8.17725	1	2.5	2.5	1.32193	>0.05
A0A087WWY3	Filamin-A OS=Homo sapiens GN=FLNA PE=1 SV=1 - [A0A087WWY3_HUMAN]	2.33	5	4	4	4	5.84541	1.38	2	2				0	4.74115	0.95	2	2				0	2315	245.697	5.97314	1	1	1	0	>0.05
P06733	Alpha-enolase OS=Homo sapiens GN=ENO1 PE=1 SV=2 - [ENOA_HUMAN]	8.76	11	3	3	4	7.11999	6.91	2	2				0	5.41866	5.99	2	2				0	434	47.1393	7.38623	1	1	1	0	>0.05
Q9Y2J8	Protein-arginine deiminase type-2 OS=Homo sapiens GN=PADI2 PE=1 SV=2 - [PADI2_HUMAN]	6.17	1	3	3	6	11.5959	4.36	2	4				0	4.9751	3.76	2	2				0	665	75.5153	5.59229	1	2	2	1	>0.05
E9PLJ3	Cofilin-1 (Fragment) OS=Homo sapiens GN=CFL1 PE=1 SV=1 - [E9PLJ3_HUMAN]	39.24	7	2	2	2				0				0	6.15257	39.24	2	2				0	79	9.08474	8.38232	1	0	0	#NUM!	>0.05
H0YJ11	Alpha-actinin-1 (Fragment) OS=Homo sapiens GN=ACTN1 PE=1 SV=1 - [H0YJ11_HUMAN]	11.11	8	2	2	2				0				0	5.41156	11.11	2	2				0	207	24.3582	5.59229	1	0	0	#NUM!	>0.05
P31150	Rab GDP dissociation inhibitor alpha OS=Homo sapiens GN=GDI1 PE=1 SV=2 - [GDIA_HUMAN]	8.5	5	2	2	2				0				0	6.7422	8.5	2	2				0	447	50.5501	5.13525	1	0	0	#NUM!	>0.05
Q96DR7	Rho guanine nucleotide exchange factor 26 OS=Homo sapiens GN=ARHGEF26 PE=1 SV=4 - [ARHGQ_HUMAN]	3.21	1	2	2	2				0				0	4.15609	3.21	2	2				0	871	97.2851	8.95361	1	0	0	#NUM!	>0.05
Q9NXE8	Pre-mRNA-splicing factor CWC25 homolog OS=Homo sapiens GN=CWC25 PE=1 SV=1 - [CWC25_HUMAN]	2.35	1	1	2	2				0				0	4.17349	2.35	2	2				0	425	49.617	10.1841	1	0	0	#NUM!	>0.05
O94986	Centrosomal protein of 152 kDa OS=Homo sapiens GN=CEP152 PE=1 SV=4 - [CE152_HUMAN]	1.64	1	1	2	2				0				0	4.35433	1.64	2	2				0	1710	195.504	5.60498	1	0	0	#NUM!	>0.05
Q12860	Contactin-1 OS=Homo sapiens GN=CNTN1 PE=1 SV=1 - [CNTN1_HUMAN]	1.47	1	2	2	2				0				0	3.80732	1.47	2	2				0	1018	113.249	5.89697	1	0	0	#NUM!	>0.05
P80723	Brain acid soluble protein 1 OS=Homo sapiens GN=BASP1 PE=1 SV=2 - [BASP1_HUMAN]	28.63	2	5	5	5	8.38256	22.47	3	3	6.08657	11.89	2	2				0				0	227	22.68	4.62744	1	1.5	1.5	0.584963	>0.05
P55073	Thyroxine 5-deiodinase OS=Homo sapiens GN=DIO3 PE=1 SV=4 - [IOD3_HUMAN]	10.53	1	2	2	2				0	4.83798	10.53	2	2				0				0	304	33.9269	6.7124	1	0	0	#NUM!	>0.05
P35527	Keratin, type I cytoskeletal 9 OS=Homo sapiens GN=KRT9 PE=1 SV=3 - [K1C9_HUMAN]	7.22	6	2	4	7				0	2.07409	1.12	1	1				0	13.339	7.22	4	6	623	62.0268	5.23682	0.5	3	6	2.58496	>0.05
Q2VWP7	Protogenin OS=Homo sapiens GN=PRTG PE=2 SV=1 - [PRTG_HUMAN]	3.57	1	1	2	5	2.68598	2.26	1	1				0	2.63819	2.26	1	1	7.71779	3.57	2	3	1150	126.996	7.59131	0.5	2	4	2	>0.05
Q9NRM7	Serine/threonine-protein kinase LATS2 OS=Homo sapiens GN=LATS2 PE=1 SV=2 - [LATS2_HUMAN]	2.76	2	1	2	7	2.14694	1.1	1	1				0	2.61583	1.1	1	1	10.6088	2.76	2	5	1088	120.06	8.20654	0.5	3	6	2.58496	>0.05
P17600	Synapsin-1 OS=Homo sapiens GN=SYN1 PE=1 SV=3 - [SYN1_HUMAN]	6.67	1	3	3	3				0				0	4.01119	2.55	1	1	4.97732	4.11	2	2	705	74.0656	9.83252	0.5	1	2	1	>0.05
Q13315	Serine-protein kinase ATM OS=Homo sapiens GN=ATM PE=1 SV=4 - [ATM_HUMAN]	1.77	1	3	3	4				0				0	2.00488	0.59	1	1	8.21568	1.18	2	3	3056	350.462	6.81494	0.5	1.5	3	1.58496	>0.05
P08237	ATP-dependent 6-phosphofructokinase, muscle type OS=Homo sapiens GN=PFKM PE=1 SV=2 - [PFKAM_HUMAN]	3.33	15	2	2	4	2.04211	0.9	1	1	1.99508	0.9	1	1				0	3.67187	3.33	2	2	780	85.1284	7.98682	0.5	1.5	3	1.58496	>0.05
A2CJ06	Dystrotelin OS=Homo sapiens GN=DYTN PE=2 SV=1 - [DYTN_HUMAN]	5.54	5	2	3	5				0	1.51261	0.87	1	1				0	8.18882	4.67	2	4	578	65.2787	8.99756	0.5	2	4	2	>0.05
P51587	Breast cancer type 2 susceptibility protein OS=Homo sapiens GN=BRCA2 PE=1 SV=3 - [BRCA2_HUMAN]	0.76	1	2	2	4	4.45996	0.76	2	2				0	2.32125	0.38	1	1	2.19282	0.38	1	1	3418	383.963	6.7124	0.5	1.5	3	1.58496	>0.05
Q9UI33	Sodium channel protein type 11 subunit alpha OS=Homo sapiens GN=SCN11A PE=1 SV=2 - [SCNBA_HUMAN]	0.95	1	1	2	6	3.22199	0.95	2	2	1.9216	0.39	1	1				0	4.97574	0.39	1	3	1791	204.788	7.98682	0.5	2.5	5	2.32193	>0.05
Q7Z5P9	Mucin-19 OS=Homo sapiens GN=MUC19 PE=1 SV=3 - [MUC19_HUMAN]	0.93	1	3	3	4	5.43884	0.64	2	3				0	2.72195	0.29	1	1				0	8384	804.768	5.0083	0.5	1.5	3	1.58496	>0.05
V9PBN7	Aquaporin 4 isoform delta4 OS=Homo sapiens GN=AQP4 PE=1 SV=1 - [V9PBN7_HUMAN]	15.2	2	4	4	7	18.9274	15.2	4	6	4.41098	7.43	1	1				0				0	296	31.8056	7.6499	0.5	3	6	2.58496	>0.05
P08758	Annexin A5 OS=Homo sapiens GN=ANXA5 PE=1 SV=2 - [ANXA5_HUMAN]	40	5	10	10	19	40.6796	36.56	9	15				0				0	12.2034	15.94	4	4	320	35.9144	5.04639	0	9.5	#DIV/0!	#DIV/0!	0.0015654
O60814	Histone H2B type 1-K OS=Homo sapiens GN=HIST1H2BK PE=1 SV=3 - [H2B1K_HUMAN]	31.75	15	2	4	10	3.7117	11.9	1	1				0				0	24.7619	31.75	4	9	126	13.8816	10.3159	0	5	#DIV/0!	#DIV/0!	0.0253473
P02649	Apolipoprotein E OS=Homo sapiens GN=APOE PE=1 SV=1 - [APOE_HUMAN]	8.83	4	4	4	4				0				0				0	10.3038	8.83	4	4	317	36.1318	5.73193	0	2	#DIV/0!	#DIV/0!	>0.05
Q8NDM7	Cilia- and flagella-associated protein 43 OS=Homo sapiens GN=CFAP43 PE=2 SV=3 - [CFA43_HUMAN]	2.94	3	2	3	4	1.68524	0.6	1	1				0				0	7.18733	2.94	3	3	1665	191.861	5.98584	0	2	#DIV/0!	#DIV/0!	>0.05
J3KPD9	NME1-NME2 readthrough OS=Homo sapiens GN=NME1-NME2 PE=1 SV=1 - [J3KPD9_HUMAN]	25.38	8	2	3	3				0				0				0	6.85628	25.38	3	3	197	22.4077	9.53955	0	1.5	#DIV/0!	#DIV/0!	>0.05
Q96A08	Histone H2B type 1-A OS=Homo sapiens GN=HIST1H2BA PE=1 SV=3 - [H2B1A_HUMAN]	23.62	1	1	3	5				0				0				0	9.8364	23.62	3	5	127	14.1587	10.3159	0	2.5	#DIV/0!	#DIV/0!	>0.05
Q96DT5	Dynein heavy chain 11, axonemal OS=Homo sapiens GN=DNAH11 PE=1 SV=4 - [DYH11_HUMAN]	1.33	3	1	3	5				0				0				0	12.7092	1.33	3	5	4516	520.038	6.44287	0	2.5	#DIV/0!	#DIV/0!	>0.05
H0YMM1	Annexin (Fragment) OS=Homo sapiens GN=ANXA2 PE=1 SV=1 - [H0YMM1_HUMAN]	53.02	24	6	6	8	17.0311	46.31	5	6				0				0	7.82454	17.45	2	2	149	16.4485	5.90967	0	4	#DIV/0!	#DIV/0!	0.0455002
A0A0A0MTR7	E3 ubiquitin-protein ligase RNF213 OS=Homo sapiens GN=RNF213 PE=1 SV=1 - [A0A0A0MTR7_HUMAN]	0.96	3	3	4	4	4.16791	0.46	2	2				0				0	4.27867	0.5	2	2	5207	591.031	6.48096	0	2	#DIV/0!	#DIV/0!	>0.05
B5MCX3	Septin-2 OS=Homo sapiens GN=SEPT2 PE=1 SV=1 - [B5MCX3_HUMAN]	19.63	14	3	3	3	2.00992	5.3	1	1				0				0	4.6132	14.33	2	2	321	36.9169	6.17627	0	1.5	#DIV/0!	#DIV/0!	>0.05
G3V5X4	Nesprin-2 OS=Homo sapiens GN=SYNE2 PE=1 SV=1 - [G3V5X4_HUMAN]	0.75	3	1	3	3	2.59511	0.4	1	1				0				0	2.08953	0.35	2	2	6818	787.229	5.45264	0	1.5	#DIV/0!	#DIV/0!	>0.05
Q96RT7	Gamma-tubulin complex component 6 OS=Homo sapiens GN=TUBGCP6 PE=1 SV=3 - [GCP6_HUMAN]	1.32	1	1	2	4	1.72707	0.55	1	1				0				0	6.69925	1.32	2	3	1819	200.372	6.31592	0	2	#DIV/0!	#DIV/0!	>0.05
M0QZU4	Myelin-associated glycoprotein (Fragment) OS=Homo sapiens GN=MAG PE=1 SV=1 - [M0QZU4_HUMAN]	26.72	3	2	2	2				0				0				0	5.88765	26.72	2	2	131	14.5773	5.79541	0	1	#DIV/0!	#DIV/0!	>0.05
P15531	Nucleoside diphosphate kinase A OS=Homo sapiens GN=NME1 PE=1 SV=1 - [NDKA_HUMAN]	17.11	4	1	2	2				0				0				0	4.99112	17.11	2	2	152	17.1377	6.18896	0	1	#DIV/0!	#DIV/0!	>0.05
O43323	Desert hedgehog protein OS=Homo sapiens GN=DHH PE=1 SV=1 - [DHH_HUMAN]	11.36	1	1	2	2				0				0				0	5.16815	11.36	2	2	396	43.5498	9.27588	0	1	#DIV/0!	#DIV/0!	>0.05
A6NNI4	Tetraspanin OS=Homo sapiens GN=CD9 PE=1 SV=1 - [A6NNI4_HUMAN]	10.69	5	2	2	2				0				0				0	4.5165	10.69	2	2	159	17.752	6.29053	0	1	#DIV/0!	#DIV/0!	>0.05
H0Y5M5	Coiled-coil domain-containing protein 171 (Fragment) OS=Homo sapiens GN=CCDC171 PE=1 SV=1 - [H0Y5M5_HUMAN]	10.12	3	2	2	2				0				0				0	4.28344	10.12	2	2	257	29.5623	8.26514	0	1	#DIV/0!	#DIV/0!	>0.05
A0A087X285	Signal peptide, CUB and EGF-like domain-containing protein 1 OS=Homo sapiens GN=SCUBE1 PE=1 SV=1 - [A0A087X285_HUMAN]	9.64	3	2	2	2				0				0				0	4.21413	9.64	2	2	363	39.5302	5.8335	0	1	#DIV/0!	#DIV/0!	>0.05
I3L170	Microtubule-associated protein OS=Homo sapiens GN=MAPT PE=1 SV=1 - [I3L170_HUMAN]	8.21	6	2	2	3				0				0				0	9.40328	8.21	2	3	341	35.6496	9.84717	0	1.5	#DIV/0!	#DIV/0!	>0.05
Q7Z2D5	Phospholipid phosphatase-related protein type 4 OS=Homo sapiens GN=PLPPR4 PE=1 SV=1 - [PLPR4_HUMAN]	6.29	2	2	2	2				0				0				0	4.65693	6.29	2	2	763	82.9308	8.73389	0	1	#DIV/0!	#DIV/0!	>0.05
Q6NXG1	Epithelial splicing regulatory protein 1 OS=Homo sapiens GN=ESRP1 PE=1 SV=2 - [ESRP1_HUMAN]	6.17	4	2	2	2				0				0				0	4.93217	6.17	2	2	681	75.5371	6.68311	0	1	#DIV/0!	#DIV/0!	>0.05
B3KXX3	Solute carrier family 12 member 6 OS=Homo sapiens GN=SLC12A6 PE=1 SV=1 - [B3KXX3_HUMAN]	5.51	2	2	2	2				0				0				0	5.49784	5.51	2	2	962	106.876	8.19189	0	1	#DIV/0!	#DIV/0!	>0.05
D6RGC4	E3 ubiquitin-protein ligase MARCH1 OS=Homo sapiens GN=MARCH1 PE=1 SV=1 - [D6RGC4_HUMAN]	5.32	3	2	2	2				0				0				0	4.51003	5.32	2	2	545	61.6608	8.73389	0	1	#DIV/0!	#DIV/0!	>0.05
Q8N7U6	EF-hand domain-containing family member B OS=Homo sapiens GN=EFHB PE=2 SV=4 - [EFHB_HUMAN]	3.72	3	1	2	2				0				0				0	4.41435	3.72	2	2	833	93.7426	7.57666	0	1	#DIV/0!	#DIV/0!	>0.05
Q5BJF6	Outer dense fiber protein 2 OS=Homo sapiens GN=ODF2 PE=1 SV=1 - [ODFP2_HUMAN]	3.5	3	2	2	2				0				0				0	4.6173	3.5	2	2	829	95.3419	7.62061	0	1	#DIV/0!	#DIV/0!	>0.05
P13010	X-ray repair cross-complementing protein 5 OS=Homo sapiens GN=XRCC5 PE=1 SV=3 - [XRCC5_HUMAN]	2.87	1	2	2	5				0				0				0	10.1529	2.87	2	5	732	82.6523	5.80811	0	2.5	#DIV/0!	#DIV/0!	>0.05
Q5JU85	IQ motif and SEC7 domain-containing protein 2 OS=Homo sapiens GN=IQSEC2 PE=1 SV=1 - [IQEC2_HUMAN]	1.96	1	1	2	2				0				0				0	4.53264	1.96	2	2	1478	161.637	8.55811	0	1	#DIV/0!	#DIV/0!	>0.05
A0A140T8X2	Cilia- and flagella-associated protein 47 OS=Homo sapiens GN=CFAP47 PE=4 SV=1 - [A0A140T8X2_HUMAN]	1.73	2	2	2	2				0				0				0	5.19766	1.73	2	2	3187	361.393	7.56201	0	1	#DIV/0!	#DIV/0!	>0.05
O60486	Plexin-C1 OS=Homo sapiens GN=PLXNC1 PE=1 SV=1 - [PLXC1_HUMAN]	1.72	1	1	2	2				0				0				0	4.13117	1.72	2	2	1568	175.63	7.60596	0	1	#DIV/0!	#DIV/0!	>0.05
A0A0A0MQU5	Myosin-binding protein C, cardiac-type OS=Homo sapiens GN=MYBPC3 PE=1 SV=1 - [A0A0A0MQU5_HUMAN]	1.33	65	2	2	2				0				0				0	3.25005	1.33	2	2	1274	140.605	6.65381	0	1	#DIV/0!	#DIV/0!	>0.05
Q9NZR2	Low-density lipoprotein receptor-related protein 1B OS=Homo sapiens GN=LRP1B PE=1 SV=2 - [LRP1B_HUMAN]	0.96	1	2	2	2				0				0				0	5.16922	0.96	2	2	4599	515.159	5.30029	0	1	#DIV/0!	#DIV/0!	>0.05
F8W6P5	pOLYubiquitin-C (Fragment) OS=Homo sapiens GN=UBC PE=1 SV=1 - [F5H265_HUMAN]	43.33	10	3	3	3	4.36797	25.56	2	2				0				0	2.04409	17.78	1	1	90	9.66401	6.78564	0	1.5	#DIV/0!	#DIV/0!	>0.05
E9PFP1	Phosphatidylinositol 3-kinase regulatory subunit beta OS=Homo sapiens GN=PIK3R2 PE=1 SV=1 - [E9PFP1_HUMAN]	6.44	2	2	2	3	4.1032	6.44	2	2				0				0	2.01681	2.91	1	1	481	52.6673	6.04932	0	1.5	#DIV/0!	#DIV/0!	>0.05
H3BM89	60S ribosomal protein L4 OS=Homo sapiens GN=RPL4 PE=1 SV=1 - [H3BM89_HUMAN]	9.91	3	3	3	4	10.8489	9.91	3	4				0				0				0	333	37.6332	11.0337	0	2	#DIV/0!	#DIV/0!	>0.05
H0Y8L3	Transforming growth factor-beta-induced protein ig-h3 (Fragment) OS=Homo sapiens GN=TGFBI PE=1 SV=1 - [H0Y8L3_HUMAN]	7.38	5	2	2	2	4.40464	7.38	2	2				0				0				0	366	39.879	6.85889	0	1	#DIV/0!	#DIV/0!	>0.05
